# Supplementary material for: Infrasound exposure is linked to aversive responding, negative appraisal, and elevated salivary cortisol in humans
Source: Front Behav Neurosci. 2026 Apr 27;20:1729876. doi: 10.3389/fnbeh.2026.1729876 (PMC13158192; doi:10.3389/fnbeh.2026.1729876)
Supplement: Supplementary file 1 [file Data_Sheet_1.CSV]

Participant	Age	Gender	Sex	Psychiatric_Medication	Song	Thought_Infra_On	Infra_Present	Correct_Infra_Present	PANAS_After_Listen_Pos	PANAS_After_Listen_Neg	PANAS_Descript_Pos	PANAS_Descript_Neg	PANAS_Felt_During_Pos	PANAS_Felt_During_Neg	PANAS_Interest_After	PANAS_Distress_After	PANAS_Excited_After	PANAS_Upset_After	PANAS_Strong_After	PANAS_Guilty_After	PANAS_Scared_After	PANAS_Hostile_After	PANAS_Enthus_After	PANAS_Proud_After	PANAS_Irritable_After	PANAS_Alert_After	PANAS_Ashamed_After	PANAS_Inspired_After	PANAS_Nervous_After	PANAS_Determined_After	PANAS_Attentive_After	PANAS_Jittery_After	PANAS_Active_After	PANAS_Afraid_After	PANAS_Descript_Happy	PANAS_Descript_Relax	PANAS_Descript_Scary	PANAS_Descript_Calming	PANAS_Descript_Intense	PANAS_Descript_Serious	PANAS_Descript_Amusing	PANAS_Descript_Anxiety_Prov	PANAS_Descript_Interesting	PANAS_Descript_Suspenseful	PANAS_Descript_Funny	PANAS_Descript_Boring	PANAS_Descript_Silly	PANAS_Descript_Sad	PANAS_During_Happy
1		Female	Female	No	Unsettling	No	Off	Correct	15	20	15	48	13	20	3	1	1	1	1	1	2	1	1	1	1	4	1	1	2	1	3	4	3	2	1	3	7	1	9	9	1	9	7	9	1	4	1	1	1
2	20	Male	Male	No	Calming	No	On	Incorrect	10	14	33	14	34	34	1	1	1	1	1	1	1	1	1	1	1	2	1	1	1	1	2	3	1	1	8	8	1	7	1	1	6	1	2	1	1	8	1	1	5
3		Female	Female	No	Calming	Yes	On	Correct	16	13	38	24	35	22	2	1	1	1	3	1	1	1	3	1	1	2	1	1	1	1	2	2	2	1	5	7	2	6	3	4	4	3	6	2	5	7	5	3	5
4		Female	Female	No	Unsettling	No	Off	Correct	13	36	10	43	10	33	3	2	1	4	1	3	5	2	1	1	3	5	2	1	4	1	3	2	1	4	1	1	6	2	7	6	1	8	3	9	1	3	1	4	1
5		Female	Female	No	Unsettling	No	Off	Correct	26	27	15	48	14	18	4	1	4	1	1	1	4	2	2	1	1	5	1	2	4	3	5	3	4	4	1	2	9	1	9	9	1	9	8	9	1	1	1	2	1
6		Female	Female	No	Unsettling	Yes	On	Correct	9	15	9	43	10	36	1	1	1	1	1	1	2	1	1	1	3	2	1	1	1	1	1	1	1	1	1	1	7	3	7	8	1	6	1	9	1	5	1	1	1
7	19	Female	Female	No	Calming	No	On	Incorrect	13	13	40	15	40	11	3	1	2	1	1	1	1	2	2	1	1	1	1	1	2	1	1	1	1	1	8	9	1	9	3	2	6	1	6	1	1	1	1	6	6
8		Female	Female	No	Calming	No	Off	Correct	14	13	35	12	31	7	2	1	1	1	1	1	1	1	2	1	1	3	1	3	1	1	2	1	1	1	7	8	1	8	1	2	5	1	5	1	1	5	1	1	5
9	20	Female	Female	No	Unsettling	Yes	Off	Incorrect	16	37	14	50	10	32	3	4	2	2	1	2	4	4	1	1	2	5	1	1	5	1	3	4	3	4	1	1	9	1	9	6	4	8	5	9	1	3	1	6	1
10		Male	Male	No	Unsettling	No	Off	Incorrect	11	26	16	46	13	20	2	3	1	1	1	1	3	1	1	1	1	4	1	1	4	1	2	4	1	3	1	2	6	3	9	9	2	6	6	8	1	6	1	2	1
11		Female	Female	No	Calming	Yes	Off	Correct	12	11	44	23	32	14	2	1	1	1	2	1	1	1	1	1	1	1	1	2	1	1	1	1	1	1	7	8	2	8	6	3	6	2	6	2	3	4	6	4	5
13		Female	Female	Mood + Anxiety	Unsettling	Yes	On	Correct	13	25	12	48	6	30	2	3	2	2	1	1	2	1	1	1	2	3	1	1	4	1	3	4	1	2	1	1	8	1	8	8	1	9	6	9	1	1	1	5	1
14	31	Male	Male	Mood + Anxiety	Calming	Yes	Off	Incorrect	13	16	34	12	36	9	3	2	1	1	1	1	2	1	1	1	1	2	1	2	2	1	2	1	1	2	7	9	1	9	1	3	1	4	6	1	1	1	1	1	7
15		Female	Female	Mood + Anxiety	Unsettling	Yes	Off	Incorrect	22	16	42	24	44	6	5	1	3	1	1	1	1	1	4	1	1	4	1	3	1	2	2	3	1	1	8	8	1	7	7	5	4	3	9	5	4	1	2	2	7
16	21	Female	Female	No	Unsettling	Yes	On	Correct	11	17	32	50	34	32	1	2	1	1	1	1	1	1	1	1	2	1	1	1	1	1	3	5	1	1	3	7	7	5	8	8	5	6	4	6	3	8	5	7	5
17		Male	Male	No	Calming	Yes	On	Correct	26	20	26	29	29	19	4	2	1	1	3	2	1	1	4	3	1	5	1	2	3	1	5	2	3	1	7	8	3	6	7	2	1	4	2	2	1	5	1	6	5
18	21	Female	Female	No	Calming	Yes	On	Correct	26	12	37	9	48	7	4	1	3	1	1	1	1	1	5	2	1	1	1	4	1	2	3	2	2	1	7	9	1	8	3	1	4	1	7	1	1	1	1	1	8
19	18	Female	Female	No	Unsettling	Yes	On	Correct	20	21	15	44	19	29	3	2	3	1	2	1	3	1	1	1	2	2	1	2	3	2	4	2	2	3	2	1	8	1	7	7	3	7	6	8	1	1	1	6	2
20	21	Female	Female	Mood	Unsettling	Yes	Off	Incorrect	10	27	9	35	8	33	1	3	1	3	2	1	2	3	1	1	4	3	1	1	3	1	1	3	1	1	1	2	3	2	7	1	1	8	1	6	1	9	1	1	1
21	22	Female	Female	No	Calming	Yes	Off	Incorrect	30	15	42	7	47	6	4	1	2	1	3	1	1	1	4	3	1	4	1	4	1	3	4	2	3	1	8	9	1	7	1	1	6	1	7	1	2	1	3	1	9
22	23	Female	Female	No	Calming	Yes	On	Correct	10	16	21	20	30	16	1	1	1	1	1	1	1	1	1	1	3	2	1	1	1	1	2	3	1	1	7	4	1	4	1	6	1	4	3	1	1	6	1	1	5
23	21	Female	Female	Mood + Anxiety	Unsettling	No	Off	Correct	19	20	19	23	18	11	4	2	2	1	2	1	2	1	1	1	1	3	1	1	3	1	4	3	3	2	1	1	3	1	5	5	6	3	4	5	4	1	2	1	1
24	21	Male	Male	No	Unsettling	No	On	Incorrect	25	22	27	43	35	27	3	1	2	1	3	1	2	2	3	3	2	4	2	1	2	3	4	3	3	2	2	5	6	5	5	7	6	6	3	8	1	7	5	4	5
25		Female	Female	No	Calming	No	On	Incorrect	26	16	30	18	35	11	3	1	2	1	3	1	1	1	4	4	1	4	1	3	1	2	3	3	2	1	6	8	2	8	1	1	3	2	3	1	1	7	1	4	6
26		Female	Female	No	Calming	Yes	On	Correct	22	11	38	34	42	10	3	1	2	1	1	1	1	1	2	2	1	1	1	3	1	2	4	1	3	1	6	5	3	5	5	6	5	4	4	4	6	6	7	6	7
27		Male	Male	No	Unsettling	No	On	Incorrect	32	16	40	36	44	14	4	1	4	1	4	1	1	1	4	2	1	5	1	3	1	3	4	2	4	1	3	8	6	9	8	6	9	1	9	9	1	1	1	5	5
28	30	Male	Male	No	Calming	No	Off	Correct	30	12	42	12	45	11	4	1	3	1	4	1	1	1	5	2	1	2	1	4	1	4	2	1	2	1	7	7	1	8	2	3	4	1	7	1	3	3	6	1	9
29	21	Female	Female	No	Unsettling	No	Off	Correct	15	25	24	48	19	27	3	2	1	1	1	1	4	1	1	1	1	4	1	1	4	1	5	2	1	4	3	4	8	4	7	7	4	8	5	8	1	6	3	4	1
30		Female	Female	Mood	Calming	Yes	Off	Incorrect	27	11	45	18	51	14	4	1	2	1	3	1	1	1	3	1	1	1	1	4	1	4	3	1	3	1	9	9	1	9	6	6	7	1	9	1	1	1	1	2	9
31		Male	Male	No	Unsettling	Yes	On	Correct	13	16	11	30	15	29	1	1	1	1	1	1	1	1	1	5	4	1	1	1	2	1	1	1	1	2	2	2	4	2	3	5	1	3	2	4	1	7	1	4	5
32	24	Female	Female	Mood + Anxiety	Unsettling	Yes	On	Correct	18	30	8	47	8	22	1	4	1	1	4	1	4	1	1	1	2	5	1	1	4	1	5	3	3	4	1	1	8	1	8	9	1	9	2	9	1	2	1	2	1
33		Female	Female	No	Calming	No	Off	Correct	17	13	36	7	44	12	2	1	2	1	1	1	1	1	2	2	1	3	1	2	1	2	2	1	2	1	6	7	1	9	1	1	6	1	6	1	1	1	1	1	7
34		Female	Female	No	Calming	No	Off	Correct	28	11	40	11	44	11	3	1	1	1	3	1	1	1	4	3	1	1	1	4	1	3	4	1	3	1	9	9	1	9	1	1	6	1	5	1	1	5	1	1	8
35	36	Male	Male	No	Unsettling	No	On	Incorrect	13	14	19	39	28	24	2	1	2	1	2	1	2	1	1	1	1	2	1	1	1	1	2	2	1	1	2	3	5	3	6	6	3	6	6	7	1	3	1	6	5
36	30	Non-Binary	Female	No	Calming	Yes	On	Correct	22	14	41	25	37	17	2	1	3	1	2	2	1	1	3	2	1	2	1	3	1	2	2	2	3	1	7	8	3	8	3	3	5	3	6	3	4	4	3	6	7
[truncated: 16 more columns]
